# Supplementary material for: Short-Term Exposure to PM2.5 Chemical Components and Depression Outpatient Visits: A Case-Crossover Analysis in Three Chinese Cities
Source: Toxics. 2024 Feb 7;12(2):136. doi: 10.3390/toxics12020136 (PMC10892610; doi:10.3390/toxics12020136)
Supplement: Supplementary file 1 [file toxics-12-00136-s001.zip]

Archive with 1 entries (1 files):
- toxics-2737866-supplementary.pdf
